# Supplementary material for: Data from a fingerprint matching task with experts, trained students and untrained novices
Source: Data Brief. 2016 Sep 23;9:621–4. doi: 10.1016/j.dib.2016.09.022 (PMC5066182; doi:10.1016/j.dib.2016.09.022)
Supplement: Supplementary file 2 — Supplementary material [file mmc2.xls]

## Sheet: Sheet1
e = expert		Plain Whorls		acc = mean accuracy					Radial Loops		acc = mean accuracy					Unlar Loops		acc = mean accuracy					Averages across the three print types				Averages across the three print types				whorls	hits	false alarms	d'	C	ln-beta		RADIAL	hits	false alarms	d'	C	ln-beta		ULNAR	hits	false alarms	d'	C
c = control				rt = mean response time							rt = mean response time							rt = mean response time					MATCH trials				NO-MATCH trials					0.82	0.46	1.0158	-0.407466	-0.413903		LOOPS	0.82	0.46	1.0158	-0.407466	-0.413903		LOOPS	0.82	0.46	1.0158	-0.407466
t = trained				mrt = median response time							mrt = median response time							mrt = median response time
			match trials			no-match trials				match trials			no-match trials				match trials			no-match trials
		pw match acc	pw match rt	pw match mrt	pw no acc	pw no rt	pw no mrt		rl match acc	rl match rt	rl match mrt	rl no acc	rl no rt	rl no mrt		ul match acc	ul match rt	ul match mrt	ul no acc	ul no rt	ul no mrt		match acc	match rt	match mrt		no acc	no rt	no mrt					d'whorl							d'rloop							d'uloop
e1		1	6221.17	5761	1	5021.92	3239		0.916667	5013.91	4479	1	4167.67	3925		1	7033.58	5174	1	6914.83	2741.5		0.972222	6089.55	5138		1	5368.14	3301.83			0.99	0.01	4.6527	0	0			0.916667	0.01	3.70934	0.471677	1.74961			0.99	0.01	4.6527	0
e2		1	10788.5	10026	1	3737.25	2397.5		1	21912.6	9377.5	1	3392.92	2335.5		1	16126.4	10640	1	4650.08	1850		1	16275.8	10014.5		1	3926.75	2194.33			0.99	0.01	4.6527	0	0			0.99	0.01	4.6527	0	0			0.99	0.01	4.6527	0
e3		1	14121.1	9618	1	4484	3250		1	14556.1	11848.5	1	7626.58	3941		1	19466.8	16474	1	6676.17	3272.5		1	16048	12646.8		1	6262.25	3487.83			0.99	0.01	4.6527	0	0			0.99	0.01	4.6527	0	0			0.99	0.01	4.6527	0
e4		1	14101.8	9826	1	6268.17	5818.5		1	16613.9	12361	1	7532.08	3408		1	15534.4	9546.5	1	6462.42	3348		1	15416.7	10577.8		1	6754.22	4191.5			0.99	0.01	4.6527	0	0			0.99	0.01	4.6527	0	0			0.99	0.01	4.6527	0
e5		1	20910.5	18228.5	1	5187.5	3696		1	15847.2	12068.5	1	7426.08	5300		1	17951.1	15365.5	1	4364.75	3683.5		1	18236.2	15220.8		1	5659.44	4226.5			0.99	0.01	4.6527	0	0			0.99	0.01	4.6527	0	0			0.99	0.01	4.6527	0
e6		1	17169.1	15736.5	1	8906.5	6036		1	16916.9	13968	1	8651.75	5249		1	29414.9	27094.5	1	8347.25	5745.5		1	21167	18933		1	8635.17	5676.83			0.99	0.01	4.6527	0	0			0.99	0.01	4.6527	0	0			0.99	0.01	4.6527	0
e7		1	36262.4	31885	1	6848.08	5971.5		1	41558	36124	1	9367.25	2741		1	49010.9	39998.5	1	6339.17	4116		1	42277.1	36002.5		1	7518.17	4276.17			0.99	0.01	4.6527	0	0			0.99	0.01	4.6527	0	0			0.99	0.01	4.6527	0
e8		1	15091.6	13610	1	4690.92	3245.5		1	9384.42	7174	1	4231.17	2561		1	9972	7077	1	5430.92	3126.5		1	11482.7	9287		1	4784.33	2977.67			0.99	0.01	4.6527	0	0			0.99	0.01	4.6527	0	0			0.99	0.01	4.6527	0
e9		1	21218.7	15402.5	1	5821.33	4772.5		1	29932	25252	1	4320.92	3840		1	30059.7	21692.5	1	3489.25	2587.5		1	27070.1	20782.3		1	4543.83	3733.33			0.99	0.01	4.6527	0	0			0.99	0.01	4.6527	0	0			0.99	0.01	4.6527	0
e10		1	33892.9	31210	1	12234.6	10825		1	38607.7	33735	1	17963.2	9566.5		1	43896.5	29019	1	12739	8403		1	38799	31321.3		1	14312.2	9598.17			0.99	0.01	4.6527	0	0			0.99	0.01	4.6527	0	0			0.99	0.01	4.6527	0
e11		1	9717.83	7207	1	4163.83	3425.5		0.916667	13729	10723	1	4562.67	4543.5		1	11474.2	9045	1	4172.92	3470.5		0.972222	11640.4	8991.67		1	4299.81	3813.17			0.99	0.01	4.6527	0	0			0.916667	0.01	3.70934	0.471677	1.74961			0.99	0.01	4.6527	0
e12		1	11566.1	9676.5	1	3456	2263		1	10970.7	9567	1	2503.25	2220.5		1	17234	14736	1	3120.5	2150.5		1	13256.9	11326.5		1	3026.58	2211.33			0.99	0.01	4.6527	0	0			0.99	0.01	4.6527	0	0			0.99	0.01	4.6527	0
ave		1	17588.5	14848.9	1	5901.67	4578.33		0.986111	19586.9	15556.5	1	6812.13	4135.92		1	22264.5	17155.2	1	6058.94	3707.92		0.99537	19813.3	15853.5		1	6257.58	4140.72			0.99	0.01	4.6527	0	0			0.977778	0.01	4.49547	0.0786128	0.291602			0.99	0.01	4.6527	0
sd		0	9259.03	8610.56	0	2497.58	2378.34		0.0324375	11430.5	10342	0	4166.92	2006.53		0	13244	10456.4	0	2615.67	1787.4		0.0108125	11019	9425.02		0	2989.8	1964.19			1.15959e-16	1.81186e-18	9.27672e-16	0	0			0.028545	1.81186e-18	0.3672	0.1836	0.681035			1.15959e-16	1.81186e-18	9.27672e-16	0
c1		1	2530.83	2529.5	0.416667	3105.6	2810		0.833333	2861.3	2545.5	0.5	2733.33	2738		0.75	2710.44	2580	0.416667	3139.2	3276		0.861111	2700.86	2551.67		0.444444	2992.71	2941.33			0.99	0.583333	2.11592	-1.26839	-2.68381			0.833333	0.5	0.967422	-0.483711	-0.467952			0.75	0.583333	0.464061	-0.442459
c2		0.916667	4592.55	3970	0.833333	5761.6	6069.5		0.916667	5161.18	4518	0.833333	4689.3	4046		1	4240.67	2681.5	0.75	5042.89	4034		0.944444	4664.8	3723.17		0.805556	5164.6	4716.5			0.916667	0.166667	2.35042	-0.207786	-0.488384			0.916667	0.166667	2.35042	-0.207786	-0.488384			0.99	0.25	3.00084	-0.825929
c3		0.916667	1789.64	1553	0.5	2258.17	2103.5		0.916667	1901.45	1710	0.666667	2581.5	2297.5		0.916667	2555.36	2162	0.75	2056.67	2171		0.916667	2082.15	1808.33		0.638889	2298.78	2190.67			0.916667	0.5	1.38299	-0.691497	-0.956336			0.916667	0.333333	1.81372	-0.476133	-0.863573			0.916667	0.25	2.05748	-0.354252
c4		0.916667	2550.09	2565	0.5	2513.43	1933		0.666667	2457.12	2276	0.583333	2626.43	2566		0.666667	4452.25	2450.5	0.666667	3732.38	2587		0.75	3153.16	2430.5		0.583333	2957.41	2362			0.916667	0.5	1.38299	-0.691497	-0.956336			0.666667	0.416667	0.641156	-0.110149	-0.0706229			0.666667	0.333333	0.861455	0
c5		1	4634.17	4125	1	2401.17	1867.5		0.75	4749.44	3036	0.916667	5730.45	3737		0.916667	4071	3399	0.833333	4595.4	3222		0.888889	4484.87	3520		0.916667	4242.34	2942.17			0.99	0.01	4.6527	0	0			0.75	0.0833333	2.05748	0.354252	0.728868			0.916667	0.166667	2.35042	-0.207786
c6		0.916667	2085.64	1918	0.583333	3078.86	2051		0.833333	2284.6	2013.5	0.75	3039.33	2065		0.833333	2302.1	2090.5	0.833333	3452.3	2468.5		0.861111	2224.11	2007.33		0.722222	3190.16	2194.83			0.916667	0.416667	1.59342	-0.586283	-0.934196			0.833333	0.25	1.64191	-0.146466	-0.240484			0.833333	0.166667	1.93484	0
c7		0.916667	2960.36	2976	0.916667	4428.27	4560		1	2639.5	2407	0.416667	3842.8	4146		1	3533.67	3474	0.75	4059.11	3821		0.972222	3044.51	2952.33		0.694444	4110.06	4175.67			0.916667	0.0833333	2.76599	0	0			0.99	0.583333	2.11592	-1.26839	-2.68381			0.99	0.25	3.00084	-0.825929
c8		1	3478.58	2552.5	0.833333	6302.2	5324.5		0.916667	2988.55	2587	0.666667	4458.62	3630		0.916667	4469.18	3512	0.75	4142.44	3877		0.944444	3645.44	2883.83		0.75	4967.76	4277.17			0.99	0.166667	3.29377	-0.679463	-2.23799			0.916667	0.333333	1.81372	-0.476133	-0.863573			0.916667	0.25	2.05748	-0.354252
c9		0.75	1383.67	1240	0.666667	2144.5	1908		0.916667	1948.91	1892	0.5	1969.33	1986		0.583333	2006.43	1659	0.583333	2372.14	2060		0.75	1779.67	1597		0.583333	2161.99	1984.67			0.75	0.333333	1.10522	-0.121881	-0.134705			0.916667	0.5	1.38299	-0.691497	-0.956336			0.583333	0.416667	0.420857	0
c10		0.916667	4238.36	3366	0.916667	5205.45	3759		0.916667	4296	4324	0.833333	6139.5	4135		0.833333	3424.4	2592	0.75	2836.33	2143		0.888889	3986.25	3427.33		0.833333	4727.1	3345.67			0.916667	0.0833333	2.76599	0	0			0.916667	0.166667	2.35042	-0.207786	-0.488384			0.833333	0.25	1.64191	-0.146466
c11		0.833333	2334.8	2310.5	0.75	2353.78	2204		0.75	3872.67	3374	0.416667	3415	2884		0.833333	4252.4	2752	0.416667	4651.6	4754		0.805556	3486.62	2812.17		0.527778	3473.46	3280.67			0.833333	0.25	1.64191	-0.146466	-0.240484			0.75	0.583333	0.464061	-0.442459	-0.205328			0.833333	0.583333	0.756993	-0.588925
c12		0.916667	1622.64	1438	0.666667	1866.25	1740		0.75	2107	1772	0.75	2443	2242		0.75	2465.11	2254	0.583333	2162.43	1870		0.805556	2064.92	1821.33		0.666667	2157.23	1950.67			0.916667	0.333333	1.81372	-0.476133	-0.863573			0.75	0.25	1.34898	0	0			0.75	0.416667	0.884918	-0.232031
c13		0.75	1039.67	991	0.5	1583.5	1525		0.833333	1526.9	1598.5	0.666667	1302.88	1213.5		0.75	1270.22	1290	0.416667	1338	1183		0.777778	1278.93	1293.17		0.527778	1408.12	1307.17			0.75	0.5	0.67449	-0.337245	-0.227468			0.833333	0.333333	1.39815	-0.268347	-0.375189			0.75	0.583333	0.464061	-0.442459
c14		0.916667	4359.36	3753	0.416667	5888.2	5439		1	3592.08	3140	0.25	5080.67	4152		0.916667	3378.73	3424	0.25	3810.33	3433		0.944444	3776.72	3439		0.305556	4926.4	4341.33			0.916667	0.583333	1.17257	-0.796711	-0.934196			0.99	0.75	1.65186	-1.50042	-2.47848			0.916667	0.75	0.708504	-1.02874
c15		0.75	1739.78	1499	1	2955.67	1936.5		0.583333	1681.29	1645	0.416667	2386.2	1855		0.666667	1793.62	1829.5	0.416667	2756.6	2509		0.666667	1738.23	1657.83		0.611111	2699.49	2100.17			0.75	0.01	3.00084	0.825929	2.47848			0.583333	0.583333	0	-0.210428	0			0.666667	0.583333	0.220299	-0.320578
c16		0.833333	5136.3	5108	0.75	5661.22	5148		1	3607.25	3460	0.5	3095.33	2448.5		1	3716	3467	0.583333	3401.71	2948		0.944444	4153.18	4011.67		0.611111	4052.76	3514.83			0.833333	0.25	1.64191	-0.146466	-0.240484			0.99	0.5	2.32635	-1.16317	-2.70595			0.99	0.416667	2.53678	-1.05796
c17		0.5	1473.33	1310.5	0.666667	1789.62	1815		0.583333	1902.43	1655	0.75	2038.11	1872		0.75	1693.89	1567	0.583333	1883.29	1835		0.611111	1689.88	1510.83		0.666667	1903.67	1840.67			0.5	0.333333	0.430727	0.215364	0.092763			0.583333	0.25	0.884918	0.232031	0.205328			0.75	0.416667	0.884918	-0.232031
c18		0.833333	2266.8	2238	0.75	3454.33	2817		0.916667	2425.36	1920	0.666667	2768.5	2143		1	2809.33	2166.5	0.833333	4119	3362		0.916667	2500.5	2108.17		0.75	3447.28	2774			0.833333	0.25	1.64191	-0.146466	-0.240484			0.916667	0.333333	1.81372	-0.476133	-0.863573			0.99	0.166667	3.29377	-0.679463
c19		1	2517.58	2355.5	0.916667	1882.18	1679		0.833333	2627.8	2558	0.916667	3321.36	3155		0.833333	3257.4	2929.5	0.916667	2523.64	2056		0.888889	2800.93	2614.33		0.916667	2575.73	2296.67			0.99	0.0833333	3.70934	-0.471677	-1.74961			0.833333	0.0833333	2.35042	0.207786	0.488384			0.833333	0.0833333	2.35042	0.207786
c20		0.916667	2282.18	1763	1	5442.58	4410.5		0.916667	3942.91	2641	0.916667	4224.82	3726		0.916667	3047.64	2451	0.916667	2721.91	2352		0.916667	3090.91	2285		0.944444	4129.77	3496.17			0.916667	0.01	3.70934	0.471677	1.74961			0.916667	0.0833333	2.76599	0	0			0.916667	0.0833333	2.76599	0
c21		0.916667	2939.55	2416	0.666667	4637	4377		0.75	2530.33	2347	0.666667	3658.12	3717.5		0.833333	2698.3	2584.5	0.583333	3189	2967		0.833333	2722.73	2449.17		0.638889	3828.04	3687.17			0.916667	0.333333	1.81372	-0.476133	-0.863573			0.75	0.333333	1.10522	-0.121881	-0.134705			0.833333	0.416667	1.17785	-0.378497
c22		0.416667	1098.4	1108	0.416667	2490.4	2620		0.583333	1935.71	2218	0.5	1896	1511		0.583333	1202.71	991	0.416667	627	559		0.527778	1412.28	1439		0.444444	1671.13	1563.33			0.416667	0.583333	-0.420857	0	0			0.583333	0.5	0.210428	-0.105214	-0.0221401			0.583333	0.583333	0	-0.210428
c23		1	1126.33	1143.5	0.5	1449	1477.5		0.75	1232.33	1242	0.25	1386.33	1382		0.833333	1185.1	1162	0.416667	1555.6	1465		0.861111	1181.26	1182.5		0.388889	1463.64	1441.5			0.99	0.5	2.32635	-1.16317	-2.70595			0.75	0.75	0	-0.67449	0			0.833333	0.583333	0.756993	-0.588925
c24		0.75	1231.11	1045	0.833333	1422.3	1233.5		0.75	1204.56	1245	0.666667	1438	1422		0.75	1148.33	1254	0.75	1771.33	1506		0.75	1194.67	1181.33		0.75	1543.88	1387.17			0.75	0.166667	1.64191	0.146466	0.240484			0.75	0.333333	1.10522	-0.121881	-0.134705			0.75	0.25	1.34898	0
c25		0.666667	1921.12	2013.5	0.666667	1927.5	1771.5		0.583333	2080.71	1447	0.5	2555.67	2609		0.666667	2450.12	2394.5	0.5	2900.83	2237		0.638889	2150.65	1951.67		0.555556	2461.33	2205.83			0.666667	0.333333	0.861455	0	0			0.583333	0.5	0.210428	-0.105214	-0.0221401			0.666667	0.5	0.430727	-0.215364
c26		0.833333	1639.6	1215	0.75	2419.89	2012		0.583333	1992	2218	0.333333	1970.25	1669.5		0.75	1796.22	1883	0.333333	2729.5	2412.5		0.722222	1809.27	1772		0.472222	2373.21	2031.33			0.833333	0.25	1.64191	-0.146466	-0.240484			0.583333	0.666667	-0.220299	-0.320578	0.0706229			0.75	0.666667	0.243762	-0.552609
ave		0.849359	2498.94	2250.1	0.708333	3247.03	2868.9		0.801282	2674.98	2376.52	0.608974	3107.34	2667.25		0.817308	2766.56	2346.15	0.615385	2983.49	2581.08		0.82265	2646.83	2324.26		0.644231	3112.62	2705.74			0.847436	0.292821	1.95041	-0.265165	-0.466797			0.800128	0.391026	1.32887	-0.337854	-0.483543			0.815769	0.384615	1.40827	-0.364511
sd		0.147232	1214.12	1088.8	0.18893	1588.54	1469.27		0.139596	1062.91	855.111	0.196877	1307.93	968.56		0.124765	1064.37	754.163	0.190142	1103.23	963.2		0.117346	1040.91	824.741		0.164621	1167.39	995.326			0.145227	0.187096	1.12084	0.466307	1.12793			0.137916	0.196877	0.856484	0.44279	0.884002			0.122455	0.190142	1.00797	0.331224
t1		0.666667	8043.5	6287	1	5529.67	4846		0.666667	5771.38	5343	0.75	6260.67	5355		0.666667	7790.88	6761.5	0.75	6400.33	6778		0.666667	7201.92	6130.5		0.833333	6063.56	5659.67			0.666667	0.01	2.75708	0.94781	2.61318			0.666667	0.25	1.10522	0.121881	0.134705			0.666667	0.25	1.10522	0.121881
t2		0.916667	6406.45	5865	0.75	6073	6142		0.916667	6552.55	6225	0.75	5510	6029		1	5793.75	5837.5	0.75	6262.67	6212		0.944444	6250.92	5975.83		0.75	5948.56	6127.67			0.916667	0.25	2.05748	-0.354252	-0.728868			0.916667	0.25	2.05748	-0.354252	-0.728868			0.99	0.25	3.00084	-0.825929
t3		0.916667	4010.55	3765	0.75	6673.67	6210		0.75	7360.89	6041	0.666667	9999.62	8212.5		0.75	5814.89	3681	0.75	9369.56	9807		0.805556	5728.77	4495.67		0.722222	8680.95	8076.5			0.916667	0.25	2.05748	-0.354252	-0.728868			0.75	0.333333	1.10522	-0.121881	-0.134705			0.75	0.25	1.34898	0
t4		1	3539.25	2890.5	0.75	3626.33	2714		0.833333	3528.4	2751.5	0.666667	3557	3021		0.583333	4457.71	3778	0.666667	3335.12	3368		0.805556	3841.79	3140		0.694444	3506.15	3034.33			0.99	0.25	3.00084	-0.825929	-2.47848			0.833333	0.333333	1.39815	-0.268347	-0.375189			0.583333	0.333333	0.641156	0.110149
t5		1	5284.08	4610.5	1	4289.5	3797.5		0.916667	9206.45	7024	0.916667	5864	5731		0.833333	7213.4	6999.5	1	8301.42	7271		0.916667	7234.65	6211.33		0.972222	6151.64	5599.83			0.99	0.01	4.6527	0	0			0.916667	0.0833333	2.76599	0	0			0.833333	0.01	3.29377	0.679463
t6		0.666667	9243.75	6976.5	0.833333	5090.8	4110.5		0.75	4589.44	3844	0.666667	2586.38	2476.5		1	4017.33	3153.5	0.916667	4039.18	3397		0.805556	5950.18	4658		0.805556	3905.45	3328			0.666667	0.166667	1.39815	0.268347	0.375189			0.75	0.333333	1.10522	-0.121881	-0.134705			0.99	0.0833333	3.70934	-0.471677
t7		1	2995.08	3143.5	0.416667	3694.2	4025		1	3129.33	3002	0.333333	5838.5	5987.5		1	3676.83	2899.5	0.416667	2658.2	2530		1	3267.08	3015		0.388889	4063.63	4180.83			0.99	0.583333	2.11592	-1.26839	-2.68381			0.99	0.666667	1.89562	-1.37854	-2.61318			0.99	0.583333	2.11592	-1.26839
t8		1	2239.5	1810.5	0.666667	2948.5	2319		0.916667	2009.55	1862	0.583333	2478	1756		1	1984.25	2022	0.333333	1712.75	1807.5		0.972222	2077.77	1898.17		0.527778	2379.75	1960.83			0.99	0.333333	2.75708	-0.94781	-2.61318			0.916667	0.416667	1.59342	-0.586283	-0.934196			0.99	0.666667	1.89562	-1.37854
t9		0.916667	4682.45	3575	1	5644.17	5487.5		0.916667	5687.82	5393	0.833333	4023.4	2220.5		1	4789	4219.5	0.833333	4213.2	3791.5		0.944444	5053.09	4395.83		0.888889	4626.92	3833.17			0.916667	0.01	3.70934	0.471677	1.74961			0.916667	0.166667	2.35042	-0.207786	-0.488384			0.99	0.166667	3.29377	-0.679463
t10		0.583333	6569.71	6744	1	3328.83	2595		0.75	8480	6899	0.75	4477.11	4393		0.833333	4637	4880.5	0.916667	3531.45	3295		0.722222	6562.24	6174.5		0.888889	3779.13	3427.67			0.583333	0.01	2.53678	1.05796	2.68381			0.75	0.25	1.34898	0	0			0.833333	0.0833333	2.35042	0.207786
t11		0.916667	20938.8	9173	0.916667	12371.9	8899		1	14655.7	11517	0.833333	14124.6	8797.5		1	18179.5	13808.5	1	20917.4	15233		0.972222	17924.7	11499.5		0.916667	15804.6	10976.5			0.916667	0.0833333	2.76599	0	0			0.99	0.166667	3.29377	-0.679463	-2.23799			0.99	0.01	4.6527	0
t12		1	10809.5	9530.5	0.916667	11160.9	8611		0.916667	6116.36	5801	0.666667	9044.75	7011		0.75	9396.78	7504	0.833333	7312.7	6647.5		0.888889	8774.21	7611.83		0.805556	9172.79	7423.17			0.99	0.0833333	3.70934	-0.471677	-1.74961			0.916667	0.333333	1.81372	-0.476133	-0.863573			0.75	0.166667	1.64191	0.146466
t13		0.833333	6072.8	4290	0.833333	8083.2	6123.5		0.916667	4620.91	4091	0.75	6788.11	5134		0.916667	7833.36	7890	0.916667	6701.91	3734		0.888889	6175.69	5423.67		0.833333	7191.07	4997.17			0.833333	0.166667	1.93484	0	0			0.916667	0.25	2.05748	-0.354252	-0.728868			0.916667	0.0833333	2.76599	0
t14		1	19822.2	16938	0.916667	8735.09	6648		0.833333	19146.5	16044.5	1	22096	21046.5		0.833333	15086.7	11380.5	0.833333	17967.8	13012.5		0.888889	18018.5	14787.7		0.916667	16266.3	13569			0.99	0.0833333	3.70934	-0.471677	-1.74961			0.833333	0.01	3.29377	0.679463	2.23799			0.833333	0.166667	1.93484	0
t15		1	4055.58	3432.5	0.916667	4907.18	4896		1	3783.08	2741	0.75	3458.89	3283		1	5037.67	4922	0.833333	4042.2	3670.5		1	4292.11	3698.5		0.833333	4136.09	3949.83			0.99	0.0833333	3.70934	-0.471677	-1.74961			0.99	0.25	3.00084	-0.825929	-2.47848			0.99	0.166667	3.29377	-0.679463
t16		0.833333	18864.7	16378.5	0.833333	8461.6	7618.5		0.833333	14842.7	13275	0.916667	12276.8	7842		0.75	9494.33	7822	1	11272.7	10163.5		0.805556	14400.6	12491.8		0.916667	10670.4	8541.33			0.833333	0.166667	1.93484	0	0			0.833333	0.0833333	2.35042	0.207786	0.488384			0.75	0.01	3.00084	0.825929
t17		1	4719.83	3595.5	0.5	4217.33	3298		0.833333	5507.1	3641	0.416667	4282.6	3782		1	4754.83	3475	0.5	4078	3998.5		0.944444	4993.92	3570.5		0.472222	4192.64	3692.83			0.99	0.5	2.32635	-1.16317	-2.70595			0.833333	0.583333	0.756993	-0.588925	-0.445812			0.99	0.5	2.32635	-1.16317
t18		1	6172.83	5032.5	0.583333	7653.43	5690		0.916667	6801.55	4859	0.416667	7160.4	6691		1	7962.5	7455	0.583333	6360	5788		0.972222	6978.96	5782.17		0.527778	7057.94	6056.33			0.99	0.416667	2.53678	-1.05796	-2.68381			0.916667	0.583333	1.17257	-0.796711	-0.934196			0.99	0.416667	2.53678	-1.05796
t19		0.833333	3632.7	3259	0.916667	3507.73	3058		0.916667	5446.91	3250	0.583333	2556	2012		0.916667	2989.82	3156	0.75	2781.89	2066		0.888889	4023.14	3221.67		0.75	2948.54	2378.67			0.833333	0.0833333	2.35042	0.207786	0.488384			0.916667	0.416667	1.59342	-0.586283	-0.934196			0.916667	0.25	2.05748	-0.354252
t20		0.666667	6732.88	4428	0.916667	7614	6400		0.666667	5807.12	5996	0.75	5232.67	4366		0.583333	5690	6614	0.666667	5478.12	5204.5		0.638889	6076.67	5679.33		0.777778	6108.26	5323.5			0.666667	0.0833333	1.81372	0.476133	0.863573			0.666667	0.25	1.10522	0.121881	0.134705			0.583333	0.333333	0.641156	0.110149
t21		1	4262	1992.5	1	5180.42	4499		0.833333	6201.1	2413	0.666667	5793.12	2462.5		1	7268.83	6244.5	0.916667	6710.27	4731		0.944444	5910.64	3550		0.861111	5894.6	3897.5			0.99	0.01	4.6527	0	0			0.833333	0.333333	1.39815	-0.268347	-0.375189			0.99	0.0833333	3.70934	-0.471677
t22		0.833333	15341	16534.5	0.916667	13913.1	13066		0.666667	19216.4	19761	0.916667	14131.5	12165		0.833333	17847.2	17569	0.75	11125.1	6689		0.777778	17468.2	17954.8		0.861111	13056.6	10640			0.833333	0.0833333	2.35042	0.207786	0.488384			0.666667	0.0833333	1.81372	0.476133	0.863573			0.833333	0.25	1.64191	-0.146466
t23		0.75	2489.44	2224	1	5220.17	3859.5		0.833333	5432	4099.5	0.666667	5656.5	6123.5		0.75	3195.67	2846	0.833333	4295.5	3553.5		0.777778	3705.7	3056.5		0.833333	5057.39	4512.17			0.75	0.01	3.00084	0.825929	2.47848			0.833333	0.333333	1.39815	-0.268347	-0.375189			0.75	0.166667	1.64191	0.146466
t24		1	9757.42	6788	1	14379	10967.5		1	13060.8	7689.5	0.833333	12031.5	10498.5		1	16940.9	16975.5	0.916667	20705.6	18465		1	13253.1	10484.3		0.916667	15705.4	13310.3			0.99	0.01	4.6527	0	0			0.99	0.166667	3.29377	-0.679463	-2.23799			0.99	0.0833333	3.70934	-0.471677
t25		1	6699.67	6456.5	1	8641.58	7931.5		0.833333	9418.7	7313.5	0.75	8824.11	5170		0.916667	6866.36	5226	0.916667	6898.55	5831		0.916667	7661.58	6332		0.888889	8121.41	6310.83			0.99	0.01	4.6527	0	0			0.833333	0.25	1.64191	-0.146466	-0.240484			0.916667	0.0833333	2.76599	0
t26		0.666667	3168.75	3038.5	1	4443.92	4358.5		1	4741.08	4488.5	0.75	4352.44	4140		0.833333	3250.5	2866	0.75	4873.44	5269		0.833333	3720.11	3464.33		0.833333	4556.6	4589.17			0.666667	0.01	2.75708	0.94781	2.61318			0.99	0.25	3.00084	-0.825929	-2.47848			0.833333	0.25	1.64191	-0.146466
t27		0.583333	4665.29	4698	1	3252.75	2903		0.5	5968.83	4062.5	0.916667	4242.18	4283		0.583333	4691.14	4478	1	3340.08	3393		0.555556	5108.42	4412.83		0.972222	3611.67	3526.33			0.583333	0.01	2.53678	1.05796	2.68381			0.5	0.0833333	1.38299	0.691497	0.956336			0.583333	0.01	2.53678	1.05796
t28		0.833333	5685.7	5301.5	0.833333	5884.6	3532		1	4002.25	3610.5	0.833333	3206	2679		0.916667	5132.36	5162	0.916667	6393.64	3102		0.916667	4940.1	4691.33		0.861111	5161.41	3104.33			0.833333	0.166667	1.93484	0	0			0.99	0.166667	3.29377	-0.679463	-2.23799			0.916667	0.0833333	2.76599	0
ave		0.872024	7389.48	6027.09	0.863095	6590.23	5521.62		0.854167	7538.75	6179.93	0.72619	6994.75	5809.59		0.866071	7206.91	6415.23	0.794643	7181.39	6028.88		0.864087	7378.38	6207.42		0.794643	6922.12	5786.7			0.867738	0.140476	2.87042	-0.0327713	-0.101221			0.852024	0.274167	1.9424	-0.282716	-0.612928			0.862143	0.206786	2.42929	-0.203889
sd		0.144306	5228.53	4211.78	0.160718	3187.39	2601.77		0.125513	4557.71	4208.79	0.158532	4499.9	3944.89		0.142254	4509.01	4036.88	0.173446	5080.39	4010.89		0.115732	4520.11	3846.67		0.149175	3979.47	3121.27			0.140399	0.157607	0.954066	0.663182	1.75635			0.122975	0.157902	0.800632	0.475637	1.15382			0.138455	0.17172	0.975537	0.597746
[truncated: 7 more columns]
